# Supplementary material for: A Novel Mitochondrial Genome Fragmentation Pattern in the Buffalo Louse Haematopinus tuberculatus (Psocodea: Haematopinidae)
Source: Int J Mol Sci. 2022 Oct 28;23(21):13092. doi: 10.3390/ijms232113092 (PMC9658350; doi:10.3390/ijms232113092)
Supplement: Supplementary file 1 [file ijms-23-13092-s001.zip]

Archive with 1 entries (1 files):
- ijms-1906564-supplementary.pdf
